# Supplementary material for: Selective Blockade of Two Aquaporin Channels, AQP3 and AQP9, Impairs Human Leukocyte Migration
Source: Cells. 2025 Jun 11;14(12):880. doi: 10.3390/cells14120880 (PMC12191162; doi:10.3390/cells14120880)
Supplement: Supplementary file 1 [file cells-14-00880-s001.zip]

Archive with 2 entries (2 files):
- Supplementary material-Figure S1.pdf
- Supplementary material-Table S1.pdf
